# Supplementary material for: Targeting pathological cells with senolytic drugs reduces seizures in neurodevelopmental mTOR-related epilepsy
Source: Nat Neurosci. 2024 May 6;27(6):1125–36. doi: 10.1038/s41593-024-01634-2 (PMC11156583; doi:10.1038/s41593-024-01634-2)
Supplement: Supplementary file 3 — Tab Fig. 1a—GitHub link to custom analysis pipelines. Tab Fig. 1c—Quantified data of MEA and statistical tests. Tab Fig. 1e—Quantified data of cell density. Tab Fig. 2a—Quantified data of co-staining (senescence markers). Tab Fig. 2b—Quantified data of co-staining (pathological cell markers). Tab Fig. 2c—Quantified data of co-staining (mTOR activation). Tab Fig. 2d—Quantified VAF in n = 2 tissues. Tab Fig. 3a—Quantified data of pS6+SAβGal+ cell densities. Tab Fig. 3b—Quantified data of co-staining (cell markers). Tab Fig. 3c—Quantified data of co-staining (senescence markers). Tab Fig. 4c—Quantified data of pS6 cell density/mean fluorescence intensity and statistical tests. Tab Fig. 4d—Quantified data of SAβGal cell density. Tab Fig. 4e—Quantified western blot data and uncropped gels. Tab Fig. 4f—Quantified data of SASP analytes assay. Tab Fig. 5a—Quantified data of seizure frequency and statistics. Tab Fig. 5d,e—Quantified data of seizure frequency and statistics. Tab Fig. 5f—Quantified data of seizure frequency. Tab Extended Fig. 1 —Quantified data of cell density. Tab Extended Fig. 7a—Quantified western blot data and uncropped gels. Tab Extended Fig. 7b—Quantified western blot data and uncropped gels. Tab Extended Fig. 7c—Quantified data of SASP analytes assay. [file 41593_2024_1634_MOESM3_ESM.xlsx]

## Sheet: Fig. 1a
Fig. 1. Spontaneous interictal-like activity and dysmorphic neurons topography in human FCDIIb brain cortical slices.
Code availability (analyses pipeline)
https://github.com/jcponcer/PoncerLab/tree/740189ac6b202c2182daad7730f4dbfb1d80118e/matlab_interictal_detection

## Sheet: Fig. 1c
Fig. 1. Spontaneous interictal-like activity and dysmorphic neurons topography in human FCDIIb brain cortical slices.
(c) Mean MUA frequency recorded in slice #3 from electrodes displaying IILDs (IILD+) or not (IILD-).
MUA frequency (IILD+) (Hz)	MUA frequency (IILD-) (Hz)
0.311	0.0243
0.868	0.0739
1.5981	0.0364
0.1687	0.0673
Mann Whitney test
P value	0.0286
Exact or approximate P value?	Exact
P value summary	*
Significantly different (P < 0.05)?	Yes
One- or two-tailed P value?	Two-tailed
Difference between medians
Median of column A	0.5895, n=4
Median of column B	0.05185, n=4
Difference: Actual	-0.5377
Difference: Hodges-Lehmann	-0.5404

## Sheet: Fig. 1e
Fig. 1. Spontaneous interictal-like activity and dysmorphic neurons topography in human FCDIIb brain cortical slices.
(e) Immunofluorescent stainings from slice #3 with antibodies against pS6 (red) and NeuN (green) in areas delineated by color-coded dashed lines in (a).
	Red region (IILD + MUA)	Orange region (MUA)	Green region (No activity)	Purple region (No activity)
Surface (mm2)	1.977	2.393	4	5
Nb of DNs	106	28	5	2
d	53.6166	11.7008	1.25	0.4

## Sheet: Fig. 2a
Fig. 2. Cellular senescence hallmarks in FCDII surgical tissues.
(a) […] quantification of the percentage of cytomegalic cells with positive co-staining of SAβGal and p53 or p16 in n=5 representative samples of FCDII tissue.
SAbGal+/p16+
Sample	Nb SAbGal cells	Nb p16 cells	Nb double-positive	% SAbGal that are p16
Rep 1	57	55	45	78.9474
Rep 2	50	46	42	84
Rep 3	46	42	40	86.9565
Rep 4	63	58	50	79.3651
Rep 5	63	59	59	93.6508
SAbGal+/p53+
Sample	Nb SAbGal cells	Nb p53 cells	Nb double-positive	% SAbGal that are p53
Rep 1	65	62	61	93.8462
Rep 2	42	39	39	92.8571
Rep 3	59	55	55	93.2203
Rep 4	60	52	51	85
Rep 5	70	67	66	94.2857

## Sheet: Fig. 2b
Fig. 2. Cellular senescence hallmarks in FCDII surgical tissues.
(b) […] quantification of the percentage of SMI311+ of VIM+ cells that are positive for SAbGal in n=5 representative samples of FCDII tissue.
SMI311+
Sample	Nb SAbGal cells	Nb double-positive	% SMI311+ that are SAbGal
Rep 1	112	103	91.9643
Rep 2	54	27	50
Rep 3	341	325	95.3079
Rep 4	284	275	96.831
Rep 5	184	175	95.1087
VIM+
Sample	Nb SAbGal cells	Nb double-positive	% VIM+ that are SAbGal
Rep 1	52	52	100
Rep 2	208	185	88.9423
Rep 3	81	71	87.6543
Rep 4	75	72	96
Rep 5	35	35	100

## Sheet: Fig. 2c
Fig. 2. Cellular senescence hallmarks in FCDII surgical tissues.
(c) […] quantification of the percentage of SAbGal+ cells that are positive for pS6 in n=5 representative samples of FCDII tissue.
SAbGal+
Sample	Nb pS6+ cells	Nb double-positive	% SAbGal that are pS6+
Rep 1	84	81	96.4286
Rep 2	21	21	100
Rep 3	23	16	69.5652
Rep 5	42	42	100
Rep6	48	39	81.25

## Sheet: Fig. 2d
Fig. 2. Cellular senescence hallmarks in FCDII surgical tissues.
(d) Variant allele frequency (VAF) in pools of n=200 microdissected SAβGal+/pS6+ enlarged cells from one MTOR- related FCDIIb (Patient ID#3) and one PIK3CA-related HME/IIa (Patient ID#13). Each dot indicates a biological replicate. Scatter dot plots are presented as mean ± SEM.
VAF (%)	MTOR	PIK3CA
Rep 1	31	47
Rep 2	51.5	55
Rep 3	42.5	22

## Sheet: Fig. 3a
Fig. 3. Cellular senescence hallmarks in a mouse model of Depdc5-deficiency.
(a) […] quantification of the density of SAβGal+ and pS6+ cells per mm2 in n=4 10-week-old Depdc5WT and n=4 Depdc5cKO mice.
SAbGal+ cell density (nb cells/mm2)
	Depdc5-WT				Depdc5-cKO
	Rep 1	Rep 2	Rep 3	Rep 4	Rep 1	Rep 2	Rep 3	Rep 4
Surface (mm2)	10	10	10	10	10	10	10	10
Nb of SAbGal+ cells	13	8	8	5	288	388	258	376
density	1.3	0.8	0.8	0.5	28.8	38.8	25.8	37.6
pS6+ cell density (nb cells/mm2)
	Depdc5-WT				Depdc5-cKO
	Rep 1	Rep 2	Rep 3	Rep 4	Rep 1	Rep 2	Rep 3	Rep 4
Surface (mm2)	10	10	10	10	10	10	10	10
Nb of pS6+ cells	23.8	15	10	30	312.5	430	345	501.3
density	2.38	1.5	1	3	31.25	43	34.5	50.13

## Sheet: Fig. 3b
Fig. 3. Cellular senescence hallmarks in a mouse model of Depdc5-deficiency.
(b) […] quantification of the percentage of SAβGal+ cells positive for Gfap, Olig2 or NeuN in n=6 samples of 10-week- old Depdc5cKO mice.
NeuN
Sample	Nb SAbGal cells	Nb NeuN cells	Nb double-positive	% SAbGal that are NeuN
Rep 1	362	525	348	96.1326
Rep 2	355	498	348	98.0282
Rep 3	317	512	312	98.4227
Rep 4	401	555	400	99.7506
Rep 5	283	398	274	96.8198
Rep 6	452	625	445	98.4513
Gfap
Sample	Nb SAbGal cells	Nb Gfap cells	Nb double-positive	% SAbGal that are Gfap
Rep 1	396	98	3	0.757576
Rep 2	360	94	0	0
Rep 3	298	68	4	1.34228
Rep 4	366	97	3	0.819672
Rep 5	312	76	1	0.320513
Rep 6	398	77	0	0
Olig2
Sample	Nb SAbGal cells	Nb Gfap cells	Nb double-positive	% SAbGal that are Olig
Rep 1	365	121	1	0.273973
Rep 2	456	101	0	0
Rep 3	298	89	0	0
Rep 4	352	98	0	0
Rep 5	301	104	0	0
Rep 6	342	87	0	0

## Sheet: Fig. 3c
Fig. 3. Cellular senescence hallmarks in a mouse model of Depdc5-deficiency.
(c) […] quantification of the percentage of SAβGal+ cells positive for p21, and negative for nuclear Hmgb1 and LaminB1 in n=6 samples 10-week-old Depdc5cKO mice.
LaminB1
Sample	Nb SAbGal cells	Nb SAbGal that are Lam-	% SAbGal that are Lam-
Rep 1	401	343	85.5362
Rep 2	389	345	88.6889
Rep 3	374	315	84.2246
Rep 4	400	338	84.5
Rep 5	392	317	80.8673
Rep 6	387	314	81.137
Hmgb1
Sample	Nb SAbGal cells	Nb SabGal w/o nuc Hmgb1	% SAbGal w/o nuc Hmgb1
Rep 1	384	328	85.4167
Rep 2	359	311	86.6295
Rep 3	402	392	97.5124
Rep 4	397	375	94.4584
Rep 5	388	376	96.9072
Rep 6	391	351	89.7698
p21
Sample	Nb SAbGal cells	Nb SAbGal that are p21+	% SAbGal that are p21+
Rep 1	405	325	80.2469
Rep 2	398	319	80.1508
Rep 3	396	306	77.2727
Rep 4	367	311	84.7411
Rep 5	401	312	77.8055
Rep 6	402	351	87.3134

[truncated: 11 more sheets: Fig. 4c, Fig. 4d, Fig. 4e, Fig. 4f, Fig. 5a, Fig. 5d,e, Fig. 5f, Extended Fig. 1, Extended Fig. 7a, Extended Fig. 7b, Extended Fig. 7c]
